# Supplementary material for: Feeding Malic Acid to Chickens at Slaughter Age Improves Microbial Safety with Regard to Campylobacter
Source: Animals (Basel). 2021 Jul 5;11(7):1999. doi: 10.3390/ani11071999 (PMC8300160; doi:10.3390/ani11071999)
Supplement: Supplementary file 1 [file animals-11-01999-s001.zip]

Archive with 1 entries (1 files):
- animals-1283947-supplementary.pdf
